# Supplementary material for: In vivo clonal analysis reveals spatiotemporal regulation of thalamic nucleogenesis
Source: PLoS Biol. 2018 Apr 23;16(4):e2005211. doi: 10.1371/journal.pbio.2005211 (PMC5933804; doi:10.1371/journal.pbio.2005211)
Supplement: S1 Data — (XLSX) [file pbio.2005211.s007.xlsx]

## Sheet: Fig 2B
Gli1CreER;MADM11
Regions	Clones
Telencephalon	37
Hypo	157
Tha	52
Olig3CreER;MADM11
Regions	Clones
Telencephalon	0
Hypo	0
Tha	94
Neurog1CreER;MADM11
Regions	Clones
Telencephalon	24
Hypo	10
Tha	6

## Sheet: Fig 2C
Gli1CreER;MADM11
Number of clones	Number of hemispheres
0	104
1	27
2	3
3	0
Olig3CreER;MADM11
Number of clones	Number of hemispheres
0	47
1	10
2	1
3	0
Neurog1CreER;MADM11
Number of clones	Number of hemispheres
0	18
1	4
2	1
3	0

## Sheet: Fig.3A
Number of cells	Clone number
1	7
2	18
3	7
4	11
5 or more	12
total	55

## Sheet: Fig.3B Gli1
Clone	Green	Red					size of whole clones	total		size of green hemiclones			size of red hemiclones
L7B10C1	44	37	81				1 to 10	6		1 to 5	11		1 to 5	5
L13B8C2	22	15	37				11 to 20	13		6 to 10	7		6 to 10	10
L4B1	11	0	11				21 to 30	5		11 to 15	8		11 to 15	4
L27B4C1	35	172	207				31 to 40	3		16 to 20	2		16 to 20	3
L8B1	15	34	49				41 to 50	4		21 to 25	3		21 to 25	4
L23B9C2	12	16	28				51 above	7		26 to 30	2		26 to 30	3
L35B7C1	13	4	17					38		31 above	4		31 above	5
L35B7C2	23	22	45								37			34
L24B13	37	36	73
L23B7	4	10	14
L23B6C2	13	12	25
L7B8C1	17	15	32
L18B2C1	10	19	29
L18B2C2	29	24	53
L20B3C2	0	30	30
L37B2	5	8	13
L20B7C2	2	10	12
L29B4	6	7	13
L29B7C1	9	0	9
B34	1	14	15
B41	2	9	11
B17C2	11	5	16
B18	12	9	21
B37C2	4	6	10
B46	5	8	13
B38	7	30	37
L29B7C3	9	0	9
L8B2	71	27	98
L29B2C2	28	23	51
L18B2C1	22	19	41
L18B8	6	7	13
L26B4	3	2	5
L29B2C1	19	24	43
L33B1	7	6	13
L20B4	5	92	97
L29B7C2	13	0	13
B44	3	5	8
B110	1	3	4

## Sheet: Fig.3B Olig3
clone ID	green hemiclone	red hemiclone	whole clone			size of whole clones			size of green hemiclones			size of red hemiclones
8832-2R	4	7	11			1 to 10	12		1 to 5	17		1 to 5	9
8380-1L	14	17	31			11 to 20	22		6 to 10	15		6 to 10	19
8380-4L	6	7	13			21 to 30	2		11 to 15	5		11 to 15	8
8403-1L1	7	1	8			31 to 40	2		16 to 20	3		16 to 20	1
8403-4L	8	7	15			41 to 50	3		21 to 25	2		21 to 25	4
8403-2L	5	1	6			51 above	6		26 to 30	2		26 to 30	0
8403-5L	4	8	12				47		31 above	3		31 above	6
8403-7R	6	6	12							47			47
8403-9L	33	31	64
1190-3R	2	6	8
1610-3L	3	6	9
7441 3L	30	39	69
7428 1L-1	11	9	20
7428 4L-1	6	11	17
7248 4L-2	5	1	6
7248 4R-1	4	10	14
7342 8L 1	4	22	26
7343 8R	16	31	47
7249 1L1	30	43	73
7249 2L1	70	40	110
7249 7R	11	13	24
7249 6L	8	4	12
7342 1L	6	2	8
7342 3L	16	1	17
7342 3R1	9	8	17
7543 8R	17	34	51
7744 2R	5	5	10
7744 3R	2	11	13
7744 5R	9	14	23
7744 8L	3	10	13
7744 8R	6	13	19
7744 9L	2	7	9
7744 10L	24	21	45
7744 10R	10	6	16
7828-6L	0	9	9
7825-1R	25	21	46
9831 BR1 R	2	8	10
9164 BR3 L	7	25	32
9616 BR4 R	5	15	20
9332 BR4 R	6	0	6
0399 BR4 L	11	6	17
0767 BR4 L	2	9	11
0767 BR4 R	11	6	17
0767 BR 7R	8	7	15
0897 BR 1L	8	2	10
0897 BR 5L	44	15	59
0775 BR 2L	3	12	15

## Sheet: Fig.3D
Gli1CreER:MADM11
Division pattern	Clone number
Sym prol	21
Asym prol	13
Sym neuro	3
Olig3CreER:MADM11 E10.5
Division pattern	Clone number
Sym prol	29
Asym prol	19
Sym neuro	21
Olig3CreER:MADM11 E11.5
Sym prol	4
Asym prol	3
Sym neuro	11

## Sheet: Fig.4B
1 to 4	5 to 8	9 to 12	13 to 16	17 to 20	21 or more
0	7	15	7	2	2

## Sheet: Fig.4C
Sym	Asym		Major	Minor
6	3		3	2
2	3		3	1
4	4		4	1
9	3		3	1
3	2		1	1
6	7		7	1
4	3		2	2
2	6		5	3
9	4		3	2
9	1		1	1
4	4		4	1
9	3		3	1
10	3		3	2
7	2		2	2
6	4		3	2
9	3		2	3
3	3		3	2
5	7		7	1
5	3		3	1
3	6		6	2
2	3		2	2
5	1		1	1
5	2		1	2
4	3		3	1
5	3		2	1
6	4		4	1
3	3		3
8	4		4
4	3		3
11	5		5
8	2		2
6	1		1
5	2		1
5
4
4
3
6
3
3
4
4
3
5
6
4
6
4
4
6
8
5
7
5
4
1
4

## Sheet: Fig.4D
Asymmetric clones			Cell numbers	PSN	Non-PSN
			Major	129	181
Major			Minor	39	26
PSN only	4
PSN and non-PSN	20
Non-PSN only	9
Minor
PSN only	11
PSN and non-PSN	8
Non-PSN only	6
(Clones with 0 cells excluded)

## Sheet: Fig.5A
Clone name	Cre driver	Stage	vLG	IGL	eml	Med Vent Field	MGv	MGm/d	dLG	VP	VM	Re/Rh	LP	Po	PF	VL	LD	CL/PC	MD	CM/IMD	AD	AV	PT	PV	LHb/MHb	Rt	ZI					clones	vLG	IGL	eml	Med Vent Field	MGv	MGm/d	dLG	VP	VM	Re/Rh	LP	Po	PF	VL	LD	CL/PC	MD
7248 4R-1	Olig3	E18.5		7	3					3																						7248 4R-1	13	13	13	13	13	13	13	13	13	13	13	13	13	13	13	13	13
7342 8L 1	Olig3	E18.5								10	6	9																				7342 8L 1	25	25	25	25	25	25	25	25	25	25	25	25	25	25	25	25	25
7249 6L	Olig3	E18.5				2	1		1	8																						7249 6L	12	12	12	12	12	12	12	12	12	12	12	12	12	12	12	12	12
7249 8L	Olig3	E18.5				2	1		3																							7249 8L	6	6	6	6	6	6	6	6	6	6	6	6	6	6	6	6	6
7342 1L	Olig3	E18.5							6	2																						7342 1L	8	8	8	8	8	8	8	8	8	8	8	8	8	8	8	8	8
7342 3L	Olig3	E18.5						1	1	10		1		1				2		1												7342 3L	17	17	17	17	17	17	17	17	17	17	17	17	17	17	17	17	17
7744 3R	Olig3	E18.5				2	1			11																						7744 3R	14	14	14	14	14	14	14	14	14	14	14	14	14	14	14	14	14
7744 8L	Olig3	E18.5								3		1		2		3		3	1													7744 8L	13	13	13	13	13	13	13	13	13	13	13	13	13	13	13	13	13
7744 9L	Olig3	E18.5		4	4		1	1																								7744 9L	10	10	10	10	10	10	10	10	10	10	10	10	10	10	10	10	10
7828-6L	Olig3	E18.5								9																						7828-6L	9	9	9	9	9	9	9	9	9	9	9	9	9	9	9	9	9
8832-2R	Olig3	E18.5				1	6		2	2																						8832-2R	11	11	11	11	11	11	11	11	11	11	11	11	11	11	11	11	11
8403-1L1	Olig3	E18.5				1			3	4																						8403-1L1	8	8	8	8	8	8	8	8	8	8	8	8	8	8	8	8	8
8403-2L	Olig3	E18.5				2			3	1																						8403-2L	6	6	6	6	6	6	6	6	6	6	6	6	6	6	6	6	6
8403-5L	Olig3	E18.5				6				6																						8403-5L	12	12	12	12	12	12	12	12	12	12	12	12	12	12	12	12	12
1190-3R	Olig3	E18.5							1	3	3	1																				1190-3R	8	8	8	8	8	8	8	8	8	8	8	8	8	8	8	8	8
1610-3L	Olig3	E18.5				3	2								4																	1610-3L	9	9	9	9	9	9	9	9	9	9	9	9	9	9	9	9	9
L35B7C2	Gli1	E18.5								5	4	2																				L35B7C2	11	11	11	11	11	11	11	11	11	11	11	11	11	11	11	11	11
L8B2	Gli1	E18.5	4		1				1	4	1	4					2															L8B2	17	17	17	17	17	17	17	17	17	17	17	17	17	17	17	17	17
L29B2C2	Gli1	E18.5					4							5	5																	L29B2C2	14	14	14	14	14	14	14	14	14	14	14	14	14	14	14	14	14
L18B2C1	Gli1	E18.5	5		4	3	10		5	3																						L18B2C1	30	30	30	30	30	30	30	30	30	30	30	30	30	30	30	30	30
L18B8	Gli1	E18.5									3	7				2																L18B8	12	12	12	12	12	12	12	12	12	12	12	12	12	12	12	12	12
L26B4	Gli1	E18.5																				9										L26B4	9	9	9	9	9	9	9	9	9	9	9	9	9	9	9	9	9
L29B2C1	Gli1	E18.5				1	14																									L29B2C1	15	15	15	15	15	15	15	15	15	15	15	15	15	15	15	15	15
L33B1	Gli1	E18.5				2	4			5																						L33B1	11	11	11	11	11	11	11	11	11	11	11	11	11	11	11	11	11
L20B4	Gli1	E18.5								4	4					2																L20B4	10	10	10	10	10	10	10	10	10	10	10	10	10	10	10	10	10
L29B7C2	Gli1	E18.5											4		3				1						1							L29B7C2	9	9	9	9	9	9	9	9	9	9	9	9	9	9	9	9	9
9831 BR1 R	Olig3	P21								3	5									2												9831 BR1 R	10	10	10	10	10	10	10	10	10	10	10	10	10	10	10	10	10
9332 BR4 R	Olig3	P21					1			2	2	1																				9332 BR4 R	6	6	6	6	6	6	6	6	6	6	6	6	6	6	6	6	6
0767 BR4 L	Olig3	P21				3					1					7																0767 BR4 L	11	11	11	11	11	11	11	11	11	11	11	11	11	11	11	11	11
0897 BR 1L	Olig3	P21								1						3			2	3				1								0897 BR 1L	10	10	10	10	10	10	10	10	10	10	10	10	10	10	10	10	10
0775 BR 2L	Olig3	P21					4			12																						0775 BR 2L	16	16	16	16	16	16	16	16	16	16	16	16	16	16	16	16	16
B114-2	Gli1	P21						13																								B44	13	13	13	13	13	13	13	13	13	13	13	13	13	13	13	13	13
B110	Gli1	P21								5										3												B110	8	8	8	8	8	8	8	8	8	8	8	8	8	8	8	8	8
Glia(+)
9332 BR4R
0767 BR4L
0775 BR2L
[truncated: 62 more columns]

[truncated: 4 more sheets: Fig.5B, Fig 6, Fig 7C, Fig.S5]
